# Supplementary material for: Phosphates Transfer in Pristine and Modified CJMA-2 Membrane during Electrodialysis Processing of NaxH(3−x)PO4 Solutions with pH from 4.5 to 9.9
Source: Membranes (Basel). 2023 Jul 5;13(7):647. doi: 10.3390/membranes13070647 (PMC10386648; doi:10.3390/membranes13070647)
Supplement: Supplementary file 1 [file membranes-13-00647-s001.zip]

Archive with 1 entries (1 files):
- membranes-2439293-supplementary.pdf
